# Supplementary material for: MIP-3α-antigen fusion DNA vaccine enhances sex differences in tuberculosis model and alters dendritic cell activity early post vaccination
Source: Sci Rep. 2025 Jul 1;15:22264. doi: 10.1038/s41598-025-06532-6 (PMC12218986; doi:10.1038/s41598-025-06532-6)
Supplement: Supplementary file 8 — Supplementary Material 3 [file 41598_2025_6532_MOESM8_ESM.xlsx]

## Sheet: Figure 1
	INH Alone	INH Alone	INH Alone	INH Alone	INH Alone	INH + LD Rel IM	INH + LD Rel IM	INH + LD Rel IM	INH + LD Rel IM	INH + LD Rel IM	INH + LD MRel IM	INH + LD MRel IM	INH + LD MRel IM	INH + LD MRel IM	INH + LD MRel IM
Male	5.56264	5.44879	5.63878	5.47595		5.40253	5.03282				4.60182	4.46001	4.50379	4.584
Female	5.46809	5.32731	5.48089	5.5141	5.53517	4.62167	4.86044	4.86354	4.60879	5.20208	3.98393	4.01357	3.93963	3.98733	3.87827

## Sheet: Fig 3A
	Female	Female	Female	Female	Female	Female	Female	Female	Male	Male	Male	Male	Male	Male	Male	Male
EŒ±GFP	8.43	13	18	4.43	7.3	4.55	5.54	16.8	5.24	3.29	4.91	5.15	5.31	4.24	6.83
Mip3Œ±-EŒ±GFP	17.8	9.15	5.82	6.91	6.96	3.31	4.84	5.48	8.21	8.4	7.82	17.8	5.17	6.42

## Sheet: Fig 3B
	Female	Female	Female	Female	Female	Female	Female	Female	Male	Male	Male	Male	Male	Male	Male	Male
EŒ±GFP	10.7	5.65	7.33	11.6	8.26	5.89	5.64	22.3	10.5	7.54	18	17.4	2.22	3.15	7.98
Mip3Œ±-EŒ±GFP	9.73	4.54	6.09	16.8	10.9	12.5	9.67	2.61	2.3	10.5	16.3	35.2	3.63	6.85

## Sheet: Fig 3C
	Female	Female	Female	Female	Female	Female	Female	Female	Male	Male	Male	Male	Male	Male	Male	Male
EŒ±GFP	30.7	34.8	37.2	27.8	28.9	15.6	14.4	6.21	37.7	35.7	23.5	35.8	14.5	22.7	12.6
Mip3Œ±-EŒ±GFP	32.9	44.1	28.9	19.8	36	5.84	11.5	20.1	47.7	40	25.4	24.3	18.2	14.2

## Sheet: Fig 3D
	Female	Female	Female	Female	Female	Female	Female	Female	Male	Male	Male	Male	Male	Male	Male	Male
EŒ±GFP	54.6	56.4	50.6	49.9	58.5	24.3	37.7	15.8	49.7	68	68.9	55.4	40.1	24.4	31.4
Mip3Œ±-EŒ±GFP	49	38.3	67.3	60.7	61	48.5	41.6	28.9	38.3	54.4	66.9	54.7	32.8	40

## Sheet: Fig 3E
	Female	Female	Female	Female	Female	Female	Female	Female	Male	Male	Male	Male	Male	Male	Male	Male
EŒ±GFP	8.53	13.2	17.2	2.82	4.05	2.97	3.64	15.5	4	7.69	0.76	0.66	0	7.69	4.81
Mip3Œ±-EŒ±GFP	20.7	17.6	6.67	5.36	7.45	2.87	2.78	5.13	25	11.5	10	4.41	6.67	6.92

## Sheet: Fig 3F
	Female	Female	Female	Female	Female	Female	Female	Female	Male	Male	Male	Male	Male	Male	Male	Male
EŒ±GFP	6.75	13.9	23.6	2.87	6.4	3.2	2.02	18.1	2.97	3.54	2.01	2.78	4.07	2.55	7.12
Mip3Œ±-EŒ±GFP	16.7	16.3	3.42	1.76	2.93	2.92	3.25	4.79	13.9	6.9	3.54	0.75	5.84	5.48

## Sheet: Fig 3G
	Female	Female	Female	Female	Female	Female	Female	Female	Male	Male	Male	Male	Male	Male	Male	Male
EŒ±GFP	13.3	12.1	13.9	6.19	14.2	12.2	18.1	15.4	8.33	8.65	11.8	7.98	15.7	10.5	11.5
Mip3Œ±-EŒ±GFP	19.1	11.3	9.75	9.46	17.1	13.9	10.2	17.4	7.42	11.7	9.3	8.47		8.55	13.2

## Sheet: Fig 4A
	Female	Female	Female	Female	Female	Female	Female	Female	Male	Male	Male	Male	Male	Male	Male	Male
EŒ±GFP	70737	45633	27618	39090	12475	2698.58	17650	34036.5	33142	78104	0	47789	0	11452.1	7093.46
Mip3Œ±-EŒ±GFP	97388	68778	94999	61248	72781	36923.1	46207.2	126390	80646	46207	100717	11634	15021.1	11946

## Sheet: Fig 4B
	Female	Female	Female	Female	Female	Female	Female	Female	Male	Male	Male	Male	Male	Male	Male	Male
EŒ±GFP	61264	50931	37120	17215	13325	1305.31	7749.03	3094.31	23757	46888	0	32409	0	6429.97	4040.48
Mip3Œ±-EŒ±GFP	72450	57387	76611	46751	52919	16047.7	16666.3	84490.8	61805	33021	63806	5056	9040.73	2523.17

[truncated: 13 more sheets: Fig 4C, Fig 4D, Fig 4E, Fig 4F, Fig 5A, Fig 5B, Fig 5C, Fig 6A, Fig 6B, Fig 6C, S4A, S4B, S4C]
